# Supplementary material for: Projected Influences of Changes in Weather Severity on Autumn-Winter Distributions of Dabbling Ducks in the Mississippi and Atlantic Flyways during the Twenty-First Century
Source: PLoS One. 2016 Dec 13;11(12):e0167506. doi: 10.1371/journal.pone.0167506 (PMC5154525; doi:10.1371/journal.pone.0167506)
Supplement: S3 File — (XLSX) [file pone.0167506.s008.xlsx]

## Sheet: Sheet1
Air Temp Bin	Climatology	Mid21-Late20 CNRM	Mid21-Late20 MIROC5	Mid21-Late20 IPSL	Mid21-Late20 MRI	Mid21-Late20 ACCESS	Mid21-Late20 GFDL	Late21-Late20 CNRM	Late21-Late20 MIROC5	Late21-Late20 IPSL	Late21-Late20 MRI	Late21-Late20 ACCESS	Late21-Late20 GFDL
Bin: -35C to -30C	0.691997	-0.611377	-0.491142	-0.420869	-0.50976	-0.727045	-0.508582	-0.704357	-0.626257	-0.510663	-0.760745	-0.821167	-0.658153
Bin: -30C to -25C	2.40192	-1.55876	-1.5597	-1.76719	-1.13441	-1.76023	-1.29502	-2.28599	-2.22675	-2.39818	-2.20598	-2.36829	-1.9814
Bin: -25C to -20C	5.51654	-2.71336	-3.25111	-2.79861	-1.90061	-3.11088	-1.91805	-4.85242	-5.32923	-4.98206	-3.53481	-4.8231	-3.42405
Bin: -20C to -15C	10.0993	-3.52722	-5.0075	-2.7489	-1.91691	-4.10806	-2.73489	-6.9224	-9.46718	-6.64769	-4.55768	-6.93838	-4.99092
Bin: -15C to -10C	16.2252	-4.02105	-5.05477	-2.35789	-2.83102	-4.37673	-2.94223	-7.87591	-11.7448	-6.9393	-5.31903	-8.04567	-6.13755
Bin: -10C to -5C	23.4568	-3.70507	-4.75876	-1.12454	-3.59142	-4.0939	-1.8533	-7.11648	-10.0238	-5.32509	-5.12182	-7.83391	-5.6214
Bin: -5C to 0C	32.7113	-0.0739746	-1.88091	-1.23269	-1.4911	-0.945854	1.37059	-1.616	-3.63668	-1.55265	-2.04665	-2.85291	-1.10141
Bin: 0C to 5C	30.5666	3.44575	2.43637	-1.18209	0.2213	2.01076	1.62926	5.08611	6.47182	2.26747	-0.153658	1.77353	2.61366
Bin: 5C to 10C	22.7361	1.25023	1.44549	-0.767893	1.94262	1.31741	-1.0735	2.30303	3.00692	-0.760469	0.796396	1.15819	-0.739622
Bin: 10C to 15C	19.6068	2.34303	3.79238	1.155	4.45267	3.69207	0.198942	5.63924	2.52136	1.67003	3.75554	4.14344	1.12981
Bin: 15C to 20C	12.7456	5.09569	8.54569	3.95297	3.48556	4.64388	3.47766	6.85791	12.7343	5.35669	6.11412	7.74704	6.41133
Bin: 20C to 25C	3.59972	3.46847	4.95683	5.28747	2.7031	4.88636	4.2262	8	13.3315	10.6779	8.87581	10.6199	9.7301
